# Supplementary material for: Predicting Cardiopulmonary Arrest with Digital Biomarkers: A Systematic Review
Source: J Clin Med. 2023 Nov 30;12(23):7430. doi: 10.3390/jcm12237430 (PMC10707115; doi:10.3390/jcm12237430)
Supplement: Supplementary file 1 [file jcm-12-07430-s001.zip]

Archive with 2 entries (2 files):
- PRISMA_2020_checklist_GH_20211209.pdf
- Supplementary File S1 - Search strategy.pdf
